# Supplementary material for: Exploring Intratumoral Heterogeneity in Mixed Neuroendocrine-Nonneuroendocrine Neoplasms with Spatial Transcriptomics: Even More Diverse Than Anticipated
Source: Endocr Pathol. 2025 Aug 20;36(1):29. doi: 10.1007/s12022-025-09869-w (PMC12367963; doi:10.1007/s12022-025-09869-w)
Supplement: Supplementary file 1 — (XLSX 24.2 KB) [file 12022_2025_9869_MOESM1_ESM.xlsx]

## Sheet: Overview
	Log2FC		Gastric mixed adenocarcinoma-NEC with additional sarcomatoid Component					Log2FC		Mixed Adenocarcinoma-NEC of the Ileocecal Valve					Log2FC		Mixed adenocarcinoma-NEC of the Ovary
		Gene	Adenoma	Adenocarcinoma	SC-NEC	Sarcomatoid Component			Gene	Adenoma	Adenocarcinoma	SC-NEC	LC-NEC			Gene	STIC	Adenocarcinoma	SC-NEC
		INSM1	-5.51641	-2.59747	5.11799	-4.8194			INSM1	-2.01186	-4.19181	2.5394	-1.93312			INSM1	-5.02279	-6.84423	6.68376
		NCAM1	-7.3545	-3.49192	1.32016	0.209804			NCAM1	-2.2739	-5.70999	2.41802	-1.75122			NCAM1	-1.5848	-3.00499	2.78613
		SYP	-3.64591	-2.07438	4.01483	-3.29753			SYP	-2.16339	-1.74	2.93582	-2.60752			SYP	-3.22439	-5.04583	4.94802
	P-Value*		Gastric mixed adenocarcinoma-NEC with additional sarcomatoid Component					P-Value*		Mixed Adenocarcinoma-NEC of the Ileocecal Valve					P-Value*		Mixed adenocarcinoma-NEC of the Ovary
		Gene	Adenoma	Adenocarcinoma	SC-NEC	Sarcomatoid Component			Gene	Adenoma	Adenocarcinoma	SC-NEC	LC-NEC			Gene	STIC	Adenocarcinoma	SC-NEC
		INSM1	1.24122e-25	6.49054e-26	2.23272e-195	1.07815e-117			INSM1	0.000129234	5.82481e-11	3.82168e-37	3.26573e-19			INSM1	3.88622e-33	2.24855e-112	5.31628e-157
		NCAM1	6.00509e-59	8.12093e-56	5.56707e-22	0.167154			NCAM1	7.4525e-08	1.13095e-26	1.4011e-49	2.56893e-23			NCAM1	1.19736e-08	4.43396e-58	7.9989e-68
		SYP	1.49262e-11	1.0343e-12	3.07713e-95	3.48641e-49			SYP	0.00300802	0.00832886	1.79292e-27	9.21012e-18			SYP	9.09828e-08	2.17303e-29	9.76859e-41
		*adjusted by using Benjamini-Hochberg correction for multiple testing
